# Supplementary material for: Tongue Tuberculosis as a Complication of Pott’s Disease in a Patient on Systemic Steroid Therapy without Pulmonary Tuberculosis
Source: Medicina (Kaunas). 2024 Aug 8;60(8):1282. doi: 10.3390/medicina60081282 (PMC11355980; doi:10.3390/medicina60081282)
Supplement: Supplementary file 1 [file medicina-60-01282-s001.zip]

Archive with 1 entries (1 files):
- medicina-3121902-supplementary.pdf
